# Supplementary material for: Effects of N-Methyl-d-Aspartate Receptor Antagonists on Gamma-Band Activity During Auditory Stimulation Compared With Electro/Magneto-encephalographic Data in Schizophrenia and Early-Stage Psychosis: A Systematic Review and Perspective
Source: Schizophr Bull. 2024 Jun 27;50(5):1104–16. doi: 10.1093/schbul/sbae090 (PMC11349021; doi:10.1093/schbul/sbae090)
Supplement: sbae090_suppl_Supplementary_Material [file sbae090_suppl_supplementary_material.zip]

Archive with 10 entries (10 files):
- SI Analysis 1_6.6.docx
- SI Figure 1.docx
- SI Figure 2.docx
- SI Figure 3.docx
- SI Table 1_Uhl_6.6.docx
- SI Table 2_Uhl_6.6.docx
- SI Table 3_Uhl_6.6.docx
- SI Table 4_Preclinical_Uhl_6.6.docx
- SI Table 5_Human_Uhl_6.6.docx
- SI Table SchZ Psychosis 6_6.6_Uhl.docx
